# Supplementary material for: Phase separation promotes a highly active oligomeric scaffold of the MLL1 core complex for regulation of histone H3K4 methylation
Source: J Biol Chem. 2023 Sep 1;299(10):105204. doi: 10.1016/j.jbc.2023.105204 (PMC10551905; doi:10.1016/j.jbc.2023.105204)
Supplement: Movies S1–S4 [file mmc2.zip]

Archive with 10 entries (10 files):
- Movie S1.mov
- __MACOSX/._Movie S1.mov
- Movie S2A.mov
- __MACOSX/._Movie S2A.mov
- Movie S2B.mov
- __MACOSX/._Movie S2B.mov
- Movie S3.mov
- __MACOSX/._Movie S3.mov
- Movie S4.mov
- __MACOSX/._Movie S4.mov
